# Supplementary material for: A protocol for retrospective translational science case studies of health interventions
Source: J Clin Transl Sci. 2020 Jul 22;5(1):e22. doi: 10.1017/cts.2020.514 (PMC8057422; doi:10.1017/cts.2020.514)
Supplement: Supplementary file 1 [file S2059866120005142sup.zip]

Archive with 3 entries (3 files):
- S2059866120005142sup001.docx
- S2059866120005142sup002.docx
- S2059866120005142sup003.docx
